# Supplementary material for: High species diversity of the soft coral family Xeniidae (Octocorallia, Alcyonacea) in the temperate region of Japan revealed by morphological and molecular analyses
Source: Zookeys. 2019 Jul 9;862:1–22. doi: 10.3897/zookeys.862.31979 (PMC6635379; doi:10.3897/zookeys.862.31979)
Supplement: Supplementary material 1 [file zookeys-862-001-s001.xlsx]

## Sheet: Xenia
Species	length of colony	primary branch	secondary branch	length of stalk	width of stalk	length of polyp (without tentacles)	diameter of polyp	length of tentacle	width of tentacle	shape of pinnules	rows of pinnules	pinnules in a rows	length of pinnules	width of pinnules	shape of sclerites	sclerites size	colour	References
Xenia actuosa	50mm	present or not present	―	―	16–18mm	9.5mm	1.5–2.25mm	4.3–6.4mm	0.8–1.0mm	At the base: small knobs upwards: cone–shaped in the distal part: pointed	4	21–28	0.6mm	―	absent	―	in alcohol: the base of attachment and the stems are dirty white, the polyps are white or brown or partly white and brown	Verseveldt & Tursch, 1979
Xenia amparoi	40mm	present or not present	absent	―	15mm	20mm	2–3mm	5–6mm	0.6–1mm	long and slender	4	18–22	0.55–0.65mm	0.13–0.15mm	oval, rounded, or irregular flat discs	0.019*0.0105mm	stalk: light white yellow polyps: slight bluish tinge pinnules: light or deep brown.	Roxas, 1933
Xenia antarctica	22mm	―	―	―	―	10–12mm	2mm	6mm	―	―	3–4	14	―	―	absent	―	dirty blue green	Kükenthal, 1902b
Xenia bauiana	47mm	―	―	―	33mm	20mm	2mm	10mm	―	long and slender	6	―	―	―	usual shape and size	―	light brown.	May, 1889
Xenia crassa	20*22mm	―	―	12mm	6–10mm	4–5mm	2–3.5mm	4–5mm	1–1.5mm	thick, conical	3	15–18	―	―	small, round or oval slices	0.02–0.03mm	in alchol: grayish-brown	Schenk, 1896
Xenia crispitentaculata	―	unbranched	―	45–50mm	20mm	5.5–7.2mm	0.9–1.3mm	2.4–3.2mm	―	knob–shaped	2	5–7	―	―	oval	0.021–0.024mm	in alcohol: sterile stalk light brown; polyps dirty white	Verseveldt, 1977
Xenia cylindrica	―	―	―	30–35mm	20–25mm	14–22mm	2–4mm	7–8mm	base: 0.45mm middle: 0.56mm	elongate, cylindrical and stout, rounded at tip	3	18–20	0.64–0.8mm	0.2–0.24mm	oval, flat, thick discs whith a number of finecrcular concentric lines.	0.018*0.0126mm	stalk and body: fleshy or white tentacles and pinnules: grayish blue	Roxas, 1933
Xenia danae	―	two or more	absent	20mm	10mm	3–4mm	1mm	5–5.5mm	0.4–0.48mm	very tiny, pointed cones	3	22–25	0.2–0.26mm	0.06–0.064mm	present	―	stalk and external surface of tentacles: light bluish green, pinnules: rust brown	Roxas, 1933
Xenia dayi	12mm	―	―	―	―	7mm	―	3mm	―	―	2	11	―	―	absent	―	in alcohol: greenish gray	Tixier-Durivault, 1959
Xenia delicata	―	usually branched	―	―	―	5–8mm	1mm	5–6mm	0.8mm	very small pointed cones	4	18–20	0.32mm	0.16mm	present	―	yellowish brown or greenish brown	Roxas, 1933
Xenia deplessa	―	―	―	―	―	15mm	2mm	5mm	―	cross section is round tubes which are to be only slightly shorter towards the base	2	―	―	―	oval to rod–shaped structures	―	light brown	kükenthal, 1913
Xenia distorta	―	―	―	―	―	―	―	―	―	―	―	―	―	―	―	―	―	―
Xenia elongata	―	―	―	―	―	1–1.5 inch	―	―	―	slender and elongate	3–4	20–24	―	―	―	―	brownish	Dana, 1846
Xenia fimbriata	55mm	2 or 3 primary branches	small secondary branches	10mm	8–12mm	20mm	1.5mm	6.5mm	0.6mm	elongate cones, more or less pointed	3	8–15	0.2–0.3mm	0.08–0.09mm	quite absent	―	―	Utinomi, 1955
Xenia fisheri	30mm	undivided	―	―	28mm	8–12mm	2mm	8–9mm	1.6mm	elongate, somewhat digitiform and nearly pointed	3	18–22	0.5–0.9mm	0.16–0.19mm	oval or biscuitlike	0.025*0.01mm	stalk: fleshy polyps: white tentacles and pinnules: light blue base of pinnules: rust–brown	Roxas, 1933
Xenia flava	―	dvide immediately	―	―	―	13–15mm	3–4mm	6–8mm	1.2mm	small, pointed cones	4	22	0.18mm	0.19mm	oval or rounded, flat discs with a shallow constriction at opposite sides.	0.025*0.0144mm	stalk: deep yellow polyps: yellowish brown	Roxas, 1933
Xenia florida	6 inch	―	―	―	―	1 inch	―	―	―	―	3	―	―	―	―	―	pale bluish glaucous	Dana, 1846
Xenia fusca	30–35mm				40mm													Schenk, 1896
Xenia garciae	―	―	―	―		3mm	0.9mm	2mm	―	―	3	―	0.4–0.5mm	0.2mm	ovoid in shape	0.01–0.02mm	―	Bourn, 1895
Xenia grasshoffi	28mm	―	―	―	―	―	―	―	―	knob-like	4 (–5)	16–20	―	―	―	0.021–0.024mm	light pinkish, the syndete white	Reinicke, 1997
Xenia hicksoni	―	usually branched	―	10–30mm	4–10mm	6–12mm (including tentacles)	1–1.2mm	2–5.7mm	―	conical elevations with rounded ends	3	12–20	5mm	―	round or oval discs	0.012–0.022*0.006–0.013mm	―	Ashworth, 1899
Xenia humilis		unbranched		7mm	20*15mm	6.5–1.5mm	―	–5.7mm	0.8–1.0mm	short, rounded or pointed cone shaped	5	18–20	–0.4mm	–0.25mm	oval or rounded discs	0.018–0.021mm surface layer of stalk: –0.024mm	in alcohl: creamy white	Verseveldt, 1977
Xenia intermedia	―	two	absent	40mm	25*15mm	13–14mm	1mm	4–5.5mm	0.6–0.7mm	rounded papillae	4	17–19	0.24mm	0.16mm	tiny biscuits	0.018*0.01mm	light fresh pink or grayish pink	Roxas, 1933
Xenia kuekenthali	―	much blanched	―	20–30mm	8–10mm	5–6mm	3–3.5mm	4–4.5mm	1.1mm	wart-like	2	8	0.32mm	0.48mm	absent	―	pale yellow	Roxas, 1933
Xenia kuekenthali	30–35mm	two or four branches	absent	20–25mm	10–25mm	4–7mm	3mm	4–5mm	1mm	wart-like	2	8–9	0.16–0.20mm	0.14–0.24mm	absent	―	pale yellow	This study
Xenia kushimotoensis	10mm	two branches (3–5mm)	―	5mm	10mm	5mm	1–1.3mm	3–4mm	0.5mm	low conical	2	10–12	0.3mm	0.18mm	oval or finger–biscuit–shaped discs	0.018–0.023*0.008–0.014mm	stalk: deep brown polyps: faint bluish colour	Utinomi, 1955
Xenia lepida	―	divides into two branches	―	10mm	18mm	–14mm	1.4–1.6mm	5–10mm	0.2–0.4mm	cowhorn–shaped,	3	28–32	0.4mm	―	stalk and branches: minute, round discs, polyps: oval–shaped	stalk and branches: 0.009mm polyps: 0.015mm	The colony is dirty–white	Verseveldt, 1971
Xenia lillieae	―	several branches	divide in to two or three	―	―	5–12mm	1.8–2.5mm	6–8mm	1.1mm	very stout, cylindrical and nearly pointed	2	10–12	0.64–0.72mm	0.4mm	oval or irregular flat and thin disc	0.023*0.014mm	beautiful lilac sometimes various tinges of pink	Roxas, 1933
Xenia mayi	―	―	two stalks are joined by a low	20mm	30mm	12–14mm	2–3mm	7–9mm	1.28–1.44mm	elongate, filiform and pointed or rpunded at the tips	5	24–32	0.8–0.96mm	0.16mm	oval or rounded, flat discs	0.0216*0.0108–0.0144mm	stalk: very light tan polyps: light sky blue pinnules: gray	Roxas, 1933
Xenia medusoides	―	―	―	14mm	8mm	15mm	2mm	–9mm		very long, slender and pointed	―	―	―	―	―	―	colony: gray	May, 1889
Xenia membranacea	―	―	―	40mm	5–12mm	4–6mm	0.75–1.0mm	―	―	slimmer, tapered, pointed and sometimes quite prolonged	3–4	20–25			small, round or oval slices, sometimes as small rods	round discs: 0.015–0.025mm oval: 0.02–0.025*0.01–0.015mm rods: 0.02–0.03mm*0.006–0.01mm	in alcohol: dark yellow	Schenk, 1896
Xenia mucosa	80–90mm	two branches	―	10mm	―	5.5mm	―	15mm	2.5mm	―	4–5	36–38	0.8mm	0.15mm	absent	―	in alcohol: the colony is light brown	Verseveldt & Tursch, 1979
Xenia multipinnata	40mm	―	―	―	―	7mm	―	15mm	―	―	3–4	40–50	―	―	absent	―	in alcohol: brownish-white living state: brown	(Tixier-Durivault, 1965)
Xenia multispiculata	―	short main branches	―	―	―	18–25mm	―	9mm	1mm	conical	2–3	26–30	―	―	consistently oval contour	0.015mm	whitish with bluish and reddish glow.	kükenthal, 1913
Xenia nana	―	―	―	―	―	4–7mm	―	―	―	―	1	―	―	―	―	0.02mm
Xenia novaebritaniae	―	―	―	―	―	4.5mm	0.8–1.3mm	1.8–3.5mm	0.7–1.0mm	short pointed	3	8–12	0.2–0.35mm	0.15–0.20mm	generally oval in shape	0.02–0.022*0.015–0.018mm	stalk: yellowish green polyps: whitish with a pale bluish	Ashworth, 1900
Xenia novaecaledoniae	―	undivided	―	20mm	7mm	16mm	1.5mm	6mm	0.45–0.55mm	curved, finger-shaped, with rounded tips.	1	17–20	0.5–1.0mm	0.15–0.18mm	absent	―	in alcohol: the colony is creamy–white.	Verseveldt, 1974
Xenia novaecaledoniae		dvide into two branches		20mm	10mm	8mm	1.5–2mm	2mm	0.15mm	wart-like	1	16–17	0.07mm	0.06mm	absent	―	pale yellow or cream	this study
Xenia plicata	20mm	―	―	18mm	20mm	4–5mm	1.5–2mm	4–7mm	1–1.5mm	―	3	18–22	―	―	small round or oval slices	0.015–0.02mm	polyp body is dark gray, light gray.	Schenk, 1896
Xenia plicata	20–30mm	dvide into two branches	―	15–18mm	16–20mm	6–13mm	1.5–2.5mm	10–15mm	0.7–1mm	finger-shaped	3	18–22	0.75mm	0.2mm	round or oval	round: 0.012–0.014mm oval: 0.017–0.025*0.010–0.017mm	light gray or brown	this study
Xenia puertogalerae	―	three or more	two	20mm	8mm	10–15mm	3mm	6–8mm	0.9–1.0mm	slender, pointed cones	2	15–17	0.7–0.8mm	0.2–0.29mm	thin, oval discs	0.018*0.0108–0.0124mm	deep brown	Roxas, 1933
Xenia pulsitans	―	―	―	―	―	―	―	―	―	―	―	―	―	―	―	―	stalks and of tentacles: pale beryl–green pinnule: pale ochreous–brown	Kent, 1893
Xenia quinqueserta	―	―	―	7–13mm	10–15mm	13mm	2.5mm	8mm	1mm	―	5	―	―	―	―	―	light gray	May, 1889
Xenia rubens	―	―	―	60mm	20mm	6–11mm	1.5–3mm	8–4mm	0.5–1mm	very short papillae	5–6	18–20	―	―	small round discs	0.015–0.02mm	―	Schenk, 1896
Xenia samoensis	―	―	―	―	―	―	―	―	―	―	―	―	―	―	―	―	―	―
Xenia sansibariana	―	―	―	35mm	18mm	23–25mm	9mm	1.3mm	―	long, narrow and pointed	2	5	―	―	absent	―	―	Roxas, 1933
Xenia schenki	―	unbranched	―	70mm	35mm	30mm	1–2mm	5–7mm	0.72mm	stumpy	4	18–20	0.4–0.6mm	0.2–0.32mm	biscuit–shaped, oval or narrow thin discs	0.0018–0.021*0.0077–0.0112	whitish yellow or light gray	Roxas, 1933
Xenia sexseriata	―	unbranched	―	45mm	17mm	10.5mm	―	5.5mm	1mm	outer row: pointed cones inner row: tiny hillocks	6	28	―	―	oblong discs	0.027mm	in alcohol: white	Verseveldt, 1977
Xenia spicata	35mm	―	―	―	25mm	6–9mm	1mm	5–6mm	0.6mm	small pointed cones		18–24	―	―	small circles or ovals	0.01–0.02mm	palish cream	Li, 1982
Xenia stellifera	25mm	―	―	―	―	1.5mm	1.2–1.5mm	1–2mm	0.5–0.55mm	blunt, conical or hemispherical	4–5	–9	―	―	oblong discs	0.019mm	in alcohl: sterile stalk light greysh brown; polyps creamy	Verseveldt, 1977
Xenia ternatana	30mm	―	―	16mm	18mm	4–7mm	0.5–0.1mm	3.5–4.5mm	―	very short, small rounded cones	2	20	―	―	round or oval	0.015–0.025mm	―	Schenk, 1896
Xenia tripartita	―	―	―	―	―	4mm	1.3mm	1.6–2.3mm	0.5–0.65mm	stout, thick cones	3	5–6	0.32–0.48mm	0.18–0.22mm	oval, flat, thin discs	0.0216*0.0112mm	the stolon and the body of polyps are pale green,tentacles greenish blue	Roxas, 1933
Xenia tumbatuana	10–16mm	―	―	―	4–7mm	–9mm	2mm	–8mm	–0.285mm	thick and blunt, loosely arranged.	3	―	―	―	absent	―	in life: colony is gray–green, the tentacles are dark–gray–violet.	May, 1989
Xenia umbellata	―	two–cone shaped stems	―	30mm	20mm	10mm	2–4mm	8–9mm	0.8–1mm	very long and slender	3	17–20	1.3mm	0.13mm	biscuit-form or more or less circular	0.014–0.018*0.01–0.018mm	grayish brown, sometimes bluish gray	Roxas, 1933
Xenia viridis	40mm	two	absent	30mm	45mm	4–7mm	1–2mm	4–6mm	1mm	series, conical, pointed	3	14–15	3.5mm	1mm	oval disc and the same form as blood of the people	0.01–0.015mm	the colony, which has been preserved in formalin, has its natural colouring keep rough–greenish; the stem and the polyps are the same colour	Schenk, 1896
Xenia sp. 1	25–40mm	unbranched or dvide into two to three branches	absent	17–35mm	16–24mm	6–7mm	2–2.6mm	5–7.5mm	1–1.5mm	very short, warty	3	13–15	0.3mm	0.16mm	needle-like, oval is rare.	oval: 0.016–0.022*0.006–0.008mm needle–like shaped: 0.030–0.043mm*0.004–0.006mm	bluish light brown	This study
Xenia sp. 2	15–20mm	short branches extended from the top of colony, becoming hump–shaped	absent	10mm	1.5*40mm	2mm	1.5mm	5mm	0.5mm	small cones	3	14–22	0.12mm	0.13mm	oval	0.012–0.014*0.018–0.022	light blue	This study
