# Supplementary material for: High species diversity of the soft coral family Xeniidae (Octocorallia, Alcyonacea) in the temperate region of Japan revealed by morphological and molecular analyses
Source: Zookeys. 2019 Jul 9;862:1–22. doi: 10.3897/zookeys.862.31979 (PMC6635379; doi:10.3897/zookeys.862.31979)
Supplement: Supplementary material 2 [file zookeys-862-001-s002.xlsx]

## Sheet: Yamazatum
Species	length of colony	primary branch	secondary branch	length of stalk	width of stalk	length of polyp (without tentacles)	diameter of polyp	length of tentacle	width of tentacle	shape of pinnules	rows of pinnules	pinnules in a rows	length of pinnules	width of pinnules	shape of sclerites	sclerites size	colour	References
Yamazatum iubatum	―	―	―	35mm	45*20mm	9mm	―	4-9mm	―	―	3	30–42 (Longest tentacle: 60)	―	―	polyps: simple platelets and spheroids, slight medial narrowing or conspicuous crest or crests on their surface Stalk surface: simple platelets and spheroids, medially narrowed, double­heads or cigar­shaped, crest or crests interior of the stalk: simple spheroid, medial narrowing or crest or crests and compound surface­architecture	polyps: simple platelets and spheroids: 0.020–0.030*0.014–0.020mm slight medial narrowing: up to 0.030*0.025mm conspicuous crest or crests: 0.020–0.030*0.015–0.020mm stalk surface: simple platelets and spheroids: up to 0.025mm double­head: 0.020–0.030*0.010–0.020mm cigar­shaped: up to 0.030*0.010mm crest or crests: 0.022–0.026* up to 0.023mm interior of the stalk: simple spheroids: up to 0.028mm …	outer surface of the stalk: beige interior: brown­red tentacles: beige­gray body of the polyps: brownish tint	Benayahu, 2010
Yamazatum sp.	40–50mm	divide into three to four branches	dvide into three to four branches	30–45mm	15–25mm	11–13.5mm	1.9–2.5mm	4–6mm	0.3–0.5mm	finger-like or wart-like	2–3	14–17	finger-like: 0.2–0.25mm Wart-like: 0.08mm	0.15–0.2mm	round or oval Some sclerites have a conspicuous crest	round: 0.01mm oval: 0.013–0.022*0.009–0.014mm	cream	this study
