# Supplementary material for: High species diversity of the soft coral family Xeniidae (Octocorallia, Alcyonacea) in the temperate region of Japan revealed by morphological and molecular analyses
Source: Zookeys. 2019 Jul 9;862:1–22. doi: 10.3897/zookeys.862.31979 (PMC6635379; doi:10.3897/zookeys.862.31979)
Supplement: Supplementary material 3 [file zookeys-862-001-s003.xlsx]

## Sheet: Heteroxenia
Species	length of colony	primary branch	secondary branch	length of stalk	width of stalk	length of polyp (Autozooid)	diameter of polyp (Autozooid)	length of tentacle (Autozooid)	width of tentacle (Autozooid)	length of polyp (Siphonozooid)	diameter of polyp (Siphonozooid)	length of tentacle (Siphonozooid)	width of tentacle (Siphonozooid)	shape of pinnules	rows of pinnules	pinnules in a rows	length of pinnules	width of pinnules	shape of sclerites	sclerites size	colour	References
Heteroxenia elizabethae	20mm	single or divided	―	―	13mm	5–5.5mm	1.5–2mm	4–5mm	0.3mm	1.2–1.6mm	0.48mm	―	―	elongata, fingerlike and rounded at end	3	16–18	0.5–0.6mm	0.14–0.2mm	―	―	in life: light gray or ashy gray, sometimes graysh brown	Roxas, 1933
Heteroxenia cf. elisabethae	15–20mm	unbranched or dvide into two to three branches	absent	15mm	5–10mm	2–3.5mm	1.5mm	2.5–3mm	0.5mm	1.3–1.9mm	0.4–0.6mm	0.3–0.5mm	0.25–0.32mm	fingerlike	2–3	15–23	up to 3mm	up to 1.5mm	oval	0.014–0.016 * 0.012–0.014 mm	in life, dark brown	this study
Heteroxenia fuscescens	―	divide into two or three branches	―	70mm	30mm	10–25mm (up to 45mm)	1.5–3mm (up to 3.5mm)	6–12mm (up to 15mm)	1–1.5mm	2–5mm	0.8–1.2mm	―	―	filiform	3–4 (rarely 5)	24–30 16–22 14–20 0–16 0–12	0.8–1.5mm	0.08–0.1mm	general xeniid type	―	different shades of brown varying widely from yellowish cream to light brown often with a tinge of pink	Gohar, 1940
Heteroxenia ghardaquensis	―	one or two	―	20–100mm	15–20mm	8–15mm	1.5–3mm	5–7mm	1–1.5mm	0.5–1.5mm	0.3–1mm	0.15–0.25mm	―	long filiform	2–3 (rarely 4)	18–22 14–18 0–14 0–5	―	―	absent	―	brown to dark brown	Gohar, 1940
Heteroxenia lighti	―	unbranched	―	28mm	35mm	4–5mm	1–2mm	8mm	1.3mm	4.5mm	0.7mm	0.32mm	―	very long, slender, and much attenuated	3	21	1.3mm	0.2mm	Autozooids: yellowish Siphonozooids: white	―	body of autozooids and siphonozooids: whitish pinnules: greenish yellow	Roxas, 1933
Heteroxenia medioensis	―	―	―	18–30mm	14*10mm	6–9mm	2mm	5–6mm	0.64mm	2.8mm	0.8mm	―	―	elongate, rather stout	2–3	14–18	0.54–0.64mm (shorter: 0.29mm)	0.16–0.2mm (shorter: 0.13mm)	present	―	stalk and Siphonozooids: white autozooids: very pale yellow or light grayish	Roxas, 1933
Heteroxenia medioensis	15mm	unbranched	absent	8–10mm	10mm	4.5–6mm	1.4–2mm	3–4mm	0.4–0.6mm	0.7–1.3mm	0.5–0.6mm	0.5–0.7mm	0.15–0.17mm	elongate	3	16–20	0.4–0.65mm	0.17–0.2mm	round or oval	round: 0.026–0.029mm oval: 0.03–0.039*0.017–0.029mm	whitish gray	this study
Heteroxenia mindorensis	―	―	―	25mm	15mm	9–11mm	2–2.5mm	7–8mm	0.9–1.2mm	2.5–3mm	0.5–0.6mm	0.3mm	―	elongate, but stout and rounded	3	12–24	0.9mm	0.2mm	present	―	stem: fleshy rest of colony: light sky blue	Roxas, 1933
Heteroxenia minuta	―	―	―	20mm	15mm	4–5mm	1–1.5mm	5–6mm	0.8–0.9mm	3mm	1.4mm	0.2mm	―	rather stout, rounded	2	14–16	0.3–0.4mm	0.2–0.3mm	biscuit-shaped or oval bodies	0.018*0.014mm	autozooids: light flashy siphonozooids: chalk white terminal portions	Roxas, 1933
Heteroxenia minuta	35mm	devide into two branches	absent	20–22mm	8.5–13mm	4–5mm	1.3–2mm	6–8mm	0.9–1mm	1–2mm	1–1.3mm	0.55mm	0.35mm	small, Wart–like	2	14–15	0.35mm	0.2mm	round or oval	round: 0.013–0.015mm oval: 0.015–0.017*0.011–0.012mm	autozooids: bluish gray or brown siphonozooids and stalk: bluish gray	this study
Heteroxenia palmae	―	undivided	―	43mm	15mm	10–11mm	2–2.5mm	6–7mm	0.8–1mm	2.5–3mm	0.7–0.9mm	―	―	rounded knobs	3–4	16–18	0.4mm	0.2mm	present	―	base and autozooids: fleshlike pinnules: brown siphonozooids: white	Roxas, 1933
Heteroxenia philippinensis	―	―	―	43mm	13mm	20mm	2mm	8–10mm	0.96mm	2–2.9mm	0.64mm	0.5mm	0.48mm	short stumpy, and rounded	3	24–27	0.32mm	0.16mm	oval or irregularly rounded thin discs	0.018*0.014mm	polyps and pinnules: light brown stem and body: whitish	Roxas, 1933
Heteroxenia pinnata	―	―	―	70mm	30mm	12–14mm	1.3–2mm	8mm	1.3–mm	4–5mm	0.64mm	0.6mm	0.32mm	slender, narrow and sharply pointed	4–5	34	0.88mm	0.19mm	present	―	pinnules: intens brown body of polypes and axis of tentacles: white	Roxas, 1933
Heteroxenia rigida (Xenia rigida)	15mm	―	―	―	12mm	3.5mm	3mm	2mm	―	―	―	―	―	―	3	―	―	―	rod like	0.06*0.08mm	―	Tomson and Henderson, 1906
Heteroxenia uniserta	―	―	―	―	―	9mm	2.5mm	3.7mm	―	―	―	―	―	roundish blunt	―	7–11	0.5mm	―	biscuit and rod form	―	gray-violet	Kükenthal, 1906
