# Supplementary material for: High species diversity of the soft coral family Xeniidae (Octocorallia, Alcyonacea) in the temperate region of Japan revealed by morphological and molecular analyses
Source: Zookeys. 2019 Jul 9;862:1–22. doi: 10.3897/zookeys.862.31979 (PMC6635379; doi:10.3897/zookeys.862.31979)
Supplement: Supplementary material 4 [file zookeys-862-001-s004.xlsx]

## Sheet: Sympodium
Species	extantion of membran	thickness of membran	length of polyp (without tentacles)	diameter of polyp	length of tentacle	width of tentacle	shape of pinnules	rows of pinnules	pinnules in a rows	length of pinnules	width of pinnules	shape of sclerites	sclerites size	colour	References
Sympodium caeruleum	60mm	0.5–1mm	3–7mm	0.8–2.0mm	1–1.5mm	0.3mm	finger-like	3 (rarely 4 or 5)	3–6	―	―	rounded, oval or oblong	0.013–0.018mm	whole colony is bright sky blue (rarely brownish with bluish and slight reddish tinges)	Gohar, 1940
Sympodium tamatavense	70*35mm	1–2mm	―	2–3mm	0.5mm	―	―	2–3	―	―	―	punctured, small, mostly hexagonal	―	―	Cohn, 1908
Sympodium sp. 1	50–160mm		2mm	2mm	2mm	0.72mm	small, Wart–like	1	4–6	0.42mm	0.25mm	polyps: double­heads sclerites coenenchyme: oval sclerites	double­heads: 0.02–0.025mm oval: 0.028–0.036	polyps are blue. basal membrane are light blue or light purple.	This study
Sympodium sp. 2	40mm		6mm	3mm	5mm	1.2mm	elongate	1	7	0.72mm	0.80mm	disk-shaped sclerites smooth surface and no protrusion	0.018–0.024mm	polyps are blue. basal membrane are light blue.	This study
