# Supplementary material for: High species diversity of the soft coral family Xeniidae (Octocorallia, Alcyonacea) in the temperate region of Japan revealed by morphological and molecular analyses
Source: Zookeys. 2019 Jul 9;862:1–22. doi: 10.3897/zookeys.862.31979 (PMC6635379; doi:10.3897/zookeys.862.31979)
Supplement: Supplementary material 5 [file zookeys-862-001-s005.xlsx]

## Sheet: Anthelia
Species	length of polyp (without tentacles)	diameter of polyp	length of tentacle	width of tentacle	shape of pinnules	rows of pinnules	pinnules in aboral rows	length of pinnules	width of pinnules	shape of sclerites	sclerites size	colour	References
Anthelia elongata	45mm	1.5–3.0mm	8–10mm	0.4–0.5mm	long and cylindrical whith a blunt end	2	15–22	1.5–1.8mm	0.16mm	rod-shaped	0.0518*0.0074mm	deep brown	Roxas, 1933
Anthelia fallax	2.5mm	1.5mm	4mm	―	―	―	11–14	―	―	basal plate: heavily thorned and irregularly curved, slender spindles. polyps body: irregularly curved and heavily thorned, slender spindles tentacle stem: curved and weakly thorned, long spindles	basal plate: 0.50mm polyps body: 1mm tentacle stem: 0.48mm	in life: bright sulfur yellow	Broch, 1912
Anthelia fishelsoni	colony: 10–20mm	―	―	―	―	1	13–16	―	―	―	―	―	Reinick, 1997
Anthelia glauca	average high: 6–10mm up to 30mm	1–3mm	3–5mm	1mm	thick lobes or stout fingers	1–4	15–30	up to 1mm	up to 1mm	minute flattend rods	0.04–0.08* 0.016–0.025mm	―	Verseveldt, 1971
Anthelia cf. glauca	9mm	2mm	15mm	1mm	finger-like	2	12–22	up to 0.4mm	up to 0.2mm	elongate	0.032–0.041*0.003–0.007mm	ocher	This study
Anthelia gracilis	–10mm	1.5mm		0.5mm	―	―	―	―	―	―	―	in alcohol: the colonies are brown	Verseveldt, 1971
Anthelia hicksoni	15–20mm (30mm)	3.0–5.0mm	10–13mm	1.2–1.5mm	very long, filiform and rounded at the tip where they are very slightly thinner than at the base	3	25–30, 22–26, 0–16	3.0–4.0mm	0.2–0.25mm	minute rods	about same size as A. glauca	―	Gohar, 1940
Anthelia japonica	up to 20mm	―	up to 2.5mm	―	―	―	20	―	―	absent	―	sclerite: yellow white	kükenthal, 1906
Anthelia mahenensis	5–7mm	1.5–2.0mm	2.5–3.0mm	0.75mm	cylindrical	2	10–12	0.8mm	0.2mm	flatt ened, elongated, cigar shaped rods	average 0.030*0.007 mm	preserved colonies range from oﬀ-white to light tan in colour	Janes, 2008
Anthelia rosea	5–6mm	2mm	4–5mm	0.6–0.7mm	―	2	12–15	1.1mm	0.24mm	elongate	0.033*0.007mm	―	Roxas, 1933
Anthelia rosea	5mm	1mm	7mm	1mm	short, stout	2	7–10	up to 0.3mm	up to 0.2mm	elongate	0.032–0.048*0.004–0.007mm	gray	This study
Anthelia simplex	―	―	―	―	―	―	―	―	―	―	―	―	―
Anthelia ternatana	–30mm	10mm	15–20mm	1.2mm	curved cylinders, sometimes slightly tapering, with blunt tips	2	40–50	1.2–1.4mm	0.25–0.30mm	minute, granulated rodlets	0.04–0.05*0.014mm	whitish to light brown	Verseveldt, 1971
Anthelia tosana	10–12mm	2mm	4mm	0.6mm	finger-like	2	13–14	0.7mm	0.03mm	flattened rodlets	0.04–0.07*0.01–0.014mm	dirty white in alcohol	Utinomi, 1958
Anthelia cf. tosana	6.7mm	3.13mm	4.8mm	0.72mm	stout	2	12–13	0.4mm	0.2mm	elongate	0.050–0.074*0.009–0.013 mm	beige	This study
