# Supplementary material for: High species diversity of the soft coral family Xeniidae (Octocorallia, Alcyonacea) in the temperate region of Japan revealed by morphological and molecular analyses
Source: Zookeys. 2019 Jul 9;862:1–22. doi: 10.3897/zookeys.862.31979 (PMC6635379; doi:10.3897/zookeys.862.31979)
Supplement: Supplementary material 6 [file zookeys-862-001-s006.xlsx]

## Sheet: revised version
No.	References
1	Alderslade P (2001) Six new genera and six new species of soft coral, and some proposed familial and subfamilial changes within the Alcyonacea (Coelenterata: Octocorallia). Bulletin of the Biological Society of Washington 10: 15–65.
2	Ashworth JH (1899) The Structure of Xenia hicksoni, nov. sp., with some observations on Heteroxenia elizabethae, Kölliker. Journal of Cell Science 20–42: 245–304, pls. 23–27.
3	Benayahu Y (1990) Xeniidae (Cnidaria: Octocorallia) from the Red Sea, with the description of a new species. Zoologische Mededelingen 64: 113–120.
4	Benayahu Y (1995) Species composition of soft corals (Octocorallia, Alcyonacea) on the coral reefs of Sesoko Island, Ryukyu Archipelago, Japan. Galaxea 12: 103–124.
5	Benayahu Y (2010) A new genus of a soft coral of the family Xeniidae (Cnidaria: Octocorallia) from Japan. Galaxea, Journal of Coral Reef Studies 12: 53–64 .
6	Benayahu Y, Chou LM (2010) Some Octocorallia (Cnidaria: Anthozoa: Alcyonacea) from Singapore, with a description of a new Cladiella species. Raffles Buletin of Zoology, 59: 1–13.
7	Benayahu Y, Jeng MS, Perkol-Finkel S, Dai CF (2004) Soft corals (Octocorallia, Alcyonacea) from southern Taiwan. II. Species diversity and distributional patterns. Zoological studies 43: 548–560.
8	Dai CF (1991) Reef environment and coral fauna of southern Taiwan. Atoll Research Bulletin 354: 1–28.
9	Danielssen DC (1887) Alcyonida. The Norwegian North-Atlantic Expedition 1876–1878. 17 Zoology: 1–169, pls. 1–23.
10	Ehrenberg CG (1834) Die Corallenthiere des rothen Meeres physiologisch untersucht und systematisch verzeichnet. Königlichen Akademie der Wissenschaften, 1–156.
11	Gohar HAF (1940) Studies on the Xeniidae of the Red Sea. Their ecology, physiology, tax-onomy and phylogeny. Publications of the Marine Biological Station, Al Ghardaqa, Egypt 2: 25–118, pls. 1–7.
12	Halász A, McFadden CS, Aharonovich D, Toonen R, Benayahu Y (2014) A revision of the octocoral genus Ovabunda Alderslade, 2001 (Anthozoa, Octocorallia, Xeniidae). ZooKeys 373: 1–41.
13	Hickson SJ (1931) The alcyonarian family Xeniidae, with a revision of the genera and species. Great Barrier Reef Expedition 1928–29, Scientific Report 4 (5): 137–79, pls. 1–2.
14	Imahara Y (1991) Reports on the Octocorallia from the Ryukyu Islands of Japan. Bulletin of Institute of Oceanic Research and Development, Tokai University, 11/12: 59–94.
15	Imahara Y (1992) Stolonifera, Telestacea, Alcyonacea, and Pennatulacea. In: Guide to seashore animals of Japan with color pictures and keys 1: 72–99, pls. 13–21.
16	Imahara Y (1996) Previously recorded octocorals from Japan and adjacent seas. Precious Corals & Octocoral Research 4–5: 17–44
17	Janes MP (2008) A study of the Xeniidae (Octocorallia, Alcyonacea) collected on the “Tyro” expedition to the Seychelles with a description of a new genus and species. Zoologische Mededelingen 82: 599–626.
18	Janes MP (2013) Distribution and diversity of the soft coral family Xeniidae (Coelenterata: Octocorallia) in Lembeh Strait, Indonesia. Galaxea, Journal of Coral Reef Studies (Special Issue): 195–200.
19	Jungersen HFE (1892) Ceratocaulon Wandeli, en ny nordisk Alcyonide. Videnskabelige Meddelelser fra Den naturhistoriske 1891: 1–9.
20	Koren J, Danielssen DC (1883) Nye alcyonider, gorgonider og pennatulider tilhørende Norges fauna. Bergen Museums Skrifter, 1–38, pls. 1–13.
21	Kükenthal W (1902a) Versuch einer Revision der Alcyonarien 1. Die Familie der Xeniiden. Zoologische Jahrbücher (Systematik) 15: 635–662.
22	Kükenthal W (1902b) Diagnosen neuer Alcyonarien aus der Ausbeute der deutschen Tiefseeexpedition. Zoologischer Anzeiger 25: 299–303.
23	Kükenthal W (1906) Japanische Alcyonaceen. In: Doflein, F. Beiträge zur Naturgeschichte Ostasiens. Mathematisch-Physikalischen Klasse der Königlich Bayerischen Akademie der Wissenschaften, Supplement-Band 1(1): 9–86, pl. 1–5.
24	Kükenthal W (1913) Alcyonaria des Roten Meeres. In: Expeditionen S. M. Schiff “Pola” in das Rote Meer. Zoologische Ergebnisse 29: 1–31, pls. 1–3.
25	Lamarck JBPA (1816) Histoire naturelle des animaux sans vertèbres... précédée d'une introduction offrant la détermination des caractéres essentiels de l'animal, sa distinction du végétal et des autres coorps naturels, enfin, exposition des principes fondamentaux de la zoologie , 2: i-iv + 1-568. Paris.
26	Reinicke GB (1997) Xeniidae (Coelenterata: Octocorallia) of the Red Sea, with descriptions of six new species of Xenia. Fauna of Saudi Arabia 16: 5–62.
27	Roxas HA (1933) Philippine Alcyonaria the families Cornulariidae and Xeniidae. The Philippine Journal of Science 50: 49-110.
28	Schenk A (1896) Clavulariiden, Xeniiden und Alcyoniiden von Ternate. Abhandlungen der Senkenbergischen naturforschenden Gesellschaft 23(1): 40–80. tabs. 2–4.
29	Thomson JA, Dean LMI (1931) The Alcyonacea of the Siboga Expedition with an addendum to the Gorgonacea. Siboga Expedition Monograph 13d: 1–227, pls. 1–28.
30	Thomson JA, Henderson WD (1906) Alcyonaria. In: The marine fauna of Zanzibar British East Africa, from collections made by Cyril Crossland, MA., B.Sc., F.Z.S., in the years 1901 and 1902. Proceedings of the General Meetings for Scientific Business of the Zoological Society of London 1906 (1): 393–443, pls. 26–31.
31	Thomson JA, Mackinnon D (1910) Alcyonarians collected on the Percy Sladen Trust Expedition by Mr. J. Stanley Gardiner. Part 2, the Stolonifera, Alcyonacea, Pseudaxonia, and Stelechotokea. Transactions of the Linnean Society of London (2) 13(2): 165–211, pls. 6–14.
32	Utinomi H (1950) Some xeniid alcyonaceans from Japan and adjacent localities. Publications of the Seto Marine Biological Laboratory 1: 81–91.
33	Utinomi H (1951) Asterospicularia laurae, n. gen. et n. sp., the type of a new family of alcyonaceans with stellate spicules. Pacific Science 5: 190–196.
34	Utinomi H (1955) Two new species of Xenia from Kusimoto (Coelenterata, Alcyonaria). Publications of the Seto Marine Biological Laboratory 4(2–3): 105–109.
35	Utinomi H (1958) On some octocorals from deep waters of Prov. Tosa, Sikoku. Publications of the Seto Marine Biological Laboratory 7(1): 90–110.
36	Utinomi H (1959) Fleshy alcyonarians from southern Formosa. Publications of the Seto Marine Biological Laboratory 7(3): 303–312.
37	Utinomi H (1977) Shallow­water octocorals of the Ryukyu Archipelago (Part II). Sesoko Marine Science Laboratory, Technical Report 5: 1–11.
38	Verrill AE (1928) Hawaiian shallow water Anthozoa. Bernice P. Bishop Museum Bulletin 49: 1–30, pls. 1–5.
39	Verseveldt J (1969) Octocorallia from north-western Madagascar (Part I). Zoologische Verhandelingen 106: 1–38, pls. 1–7.
40	Verseveldt J (1970) Report on some Octocorallia (Alcyonacea) from the northern Red Sea. Israel Journal of Zoology 19: 209–229, figs. 1–10, pls. 1–3.
41	Verseveldt J (1974a) Alcyonacea (Octocorallia) from the Red sea, with a discussion of a new Sinularia species from Ceylon. Israel Journal of Zoology. 23(1), 1–37.
42	Verseveldt J (1974b) Octocorallia from New Caledonia. Zoologische Mededelingen, Leiden 48: 85–122.
43	Verseveldt J (1977) Australian Octocorallia (Coelenterata). Australian Journal of Marine & Freshwater Research 28: 171–240.
44	Verseveldt J, Benayahu Y (1978) Description of one old and five new species of Alcyonacea (Coelenterata: Octocorallia) from the Red Sea. Zoologische Mededelingen Leiden 53: 57–74.
45	Verseveldt J, Benayahu Y (1983) On two old and fourteen new species of Alcyonacea (Coelenterata, Octocorallia) from the Red Sea. Zoologische Verhandelingen 208: 1–33.
46	Verseveldt J, Cohen J (1971) Some new species of Octocorallia from the Gulf of Elat (Red Sea). Israel Journal of Zoology 20: 53–67.
47	Verseveldt J, Tursch A (1979) Octocorallia from the Bismarck sea (Part I). Zoologische Mededelingen Leiden 54(10): 133–148, pls. 1–10.
